# Supplementary material for: Astragalus mongholicus Bunge and Curcuma aromatica Salisb. modulate gut microbiome and bile acid metabolism to inhibit colon cancer progression
Source: Front Microbiol. 2024 Jun 17;15:1395634. doi: 10.3389/fmicb.2024.1395634 (PMC11215047; doi:10.3389/fmicb.2024.1395634)
Supplement: Supplementary file 3 [file Table_2.XLSX]

## Sheet: Original concentration
Metabolite content（ng/ml）
Peak Name	Substance name		Retention time	Gg13GJF_FCON158	Gg13GJF_FCON159	Gg13GJF_FCON160	Gg13GJF_FCON162	Gg13GJF_FCON163	Gg13GJF_FCON164	Gg13GJF_FMDL141	Gg13GJF_FMDL142	Gg13GJF_FMDL144	Gg13GJF_FMDL146	Gg13GJF_FMDL147	Gg13GJF_FMDL148	Gg13GJF_FAST149	Gg13GJF_FAST150	Gg13GJF_FAST151	Gg13GJF_FAST152	Gg13GJF_FAST153	Gg13GJF_FAST156	Gg13GJF_CON61	Gg13GJF_CON62	Gg13GJF_CON125	Gg13GJF_CON126	Gg13GJF_CON127	Gg13GJF_CON128	Gg13GJF_N111	Gg13GJF_N113	Gg13GJF_N116	Gg13GJF_N118	Gg13GJF_N131	Gg13GJF_N138	Gg13GJF_N167	Gg13GJF_N168	Gg13GJF_N169	Gg13GJF_N170	Gg13GJF_N52	Gg13GJF_N55	rsd
Weighing sample(mg)				22	23	25	24	22	23	21.6	21	22.7	21.4	22.6	23.2	21.3	21.3	21.1	21.6	22.3	22.4	21	22.7	20.8	20.9	21	20.7	23	22	25	22	22	23	24	24	23	24	25	22
Dilution ratio				1	1	1	1	1	1	1	1	1	1	1	1	1	1	1	1	1	1	1	1	1	1	1	1	1	1	1	1	1	1	1	1	1	1	1	1
Constant volume				0.4	0.4	0.4	0.4	0.4	0.4	0.4	0.4	0.4	0.4	0.4	0.4	0.4	0.4	0.4	0.4	0.4	0.4	0.4	0.4	0.4	0.4	0.4	0.4	0.4	0.4	0.4	0.4	0.4	0.4	0.4	0.4	0.4	0.4	0.4	0.4
DZS-01	Glycocholic acid		12.68	0	0	0	0	0	0	0	0	0	0	0	0	0	0	0	0	0	0	0.68	0.45	0.34	0.39	0.87	0.76	8.13	7.32	0.49	11.5	0.18	9.29	22.66	1.26	1.53	0.79	2.7	1.32	0.0510868
DZS-02	Glycochenodeoxycholic acid		16.93	0.5	0.74	0.27	0.38	0.56	0.39	0.52	0.43	0.4	0.78	0.38	0.26	0.23	0.27	0.33	0.42	0.34	0.33	0.23	0.13	0.19	0.14	0.24	0.17	0.78	0.24	0.2	0.38	0.13	0.35	0.76	0.2	0.21	0.19	0.27	0.21	0.0447798
DZS-03	Taurocholic acid		12.45	241.36	15979.4	369.82	1313.18	357.16	188.09	242.22	13716.9	277.9	5566.49	1943.44	135.48	142.53	172	715.12	3296.28	537.74	6544.12	643.5	606.98	2823.5	272.54	148.92	21748.3	159.08	179.17	145.9	118.09	127.15	338.94	5890.2	237.02	953.4	337.49	1792.45	2613.06	0.0503704
DZS-04	Taurochenodeoxycholic acid		16.54	42.96	518.87	45.1	186.73	68.75	33.53	16.34	3.82	104.45	206.35	68.22	363.17	55.9	658.4	20.7	242.01	270.72	17.82	18.92	11.88	6.68	8.42	16.41	31.17	68.65	11.56	204.74	14.47	11.93	421.08	379.49	17.71	80.26	38.51	18.51	84.85	0.071959
DZS-05	Glycoursodeoxycholic acid		11.54	0.13	0.55	0.16	0.2	0.31	0.35	0.06	0.22	0.22	0.72	0.08	0.1	0.12	0.13	0.09	0.59	0.34	0.06	0.1	0	0	0	0	0.1	0.34	0.24	0.08	0.3	0.06	0.37	0.65	0.11	0.1	0.1	0.06	0.2	0.0451671
DZS-06	Allocholic Acid		19.29	511.34	198.2	1933.81	346.81	664.5	943.8	596.13	236.36	1183.79	883.84	559.45	315.11	289.58	1143.46	267.05	311.52	619.55	80.27	13.85	14.79	65.29	54.92	11.26	187.65	1611.59	962.98	106.18	1550.19	119.68	273.22	6041.81	224.1	699.54	104.27	578.85	261.32	0.0355718
DZS-07	Ursodeoxycholic acid		19.63	85.01	98.44	78.92	176.77	114.5	62.89	130.73	64.44	166.44	50.68	44.32	74.42	132.24	88.79	138.74	276.71	229.28	135.13	115.63	218.75	1364.73	23.09	1356.88	246.15	248.41	180.59	16.04	376.13	22.34	183.2	1144.65	213.82	28.29	1077.41	19.32	67.14	0.0473057
DZS-08	Deoxycholic acid		25.64	1.1	1.47	3521.49	3.64	1602.88	2127.93	3	520.32	2.89	1771.93	2249.86	2712.26	0.49	5.45	1.22	1.69	5.14	1.94	3843.96	4926.18	10579.6	2477.18	7458.17	4798.78	3008.83	3416.28	0.87	2686.93	60.67	361.22	8866.62	2995.35	3.6	12198.8	5.86	646.04	0.0384769
DZS-09	Tauroursodeoxycholic acid		11.28	27.76	1035.04	26.81	491.24	278.22	11.5	20.54	446.93	44.17	131.85	50.36	22.66	28.84	10.46	58.84	349.4	51.85	327.33	7.74	7.97	9.63	13.8	10.34	32.56	56.88	22.9	243.1	17.11	13.02	685.22	366.27	22.65	118.92	32.53	176.24	348.42	0.0529361
DZS-10	Hyodeoxycholic acid		20.36	7.13	0.79	39.23	2.24	41.88	177.33	4.48	1.86	9.01	90.79	35.35	326.93	4.36	21.72	0.93	2.5	6.72	2.41	408.41	461.72	1300.32	214	2522.78	689.35	129.58	152.15	0.81	216.87	50.75	5.24	1362.17	154.51	2.81	1962.79	3	120.6	0.0468368
DZS-11	apocholic acid		23.02	0	0	0	0	0	0	0	0	0	0	0	0	0	0	0	0	0	0	2.39	3.2	11.79	1.24	10.08	4.16	0	0	0	0	0	0	10.53	0	0	10.45	0.19	0	0.0480654
DZS-12	Glycodeoxycholic acid		17.84	0	0	0.62	0	0.51	0.67	0	0	0	0.96	0.69	1.45	0	0	0	0	0	0	1.03	1.91	5.67	0.41	5.9	1.44	1.47	2.06	0	2.03	0.03	0.1	8.16	0.96	0	5.78	0	0.27	0.0372333
DZS-13	Glycolithocholic acid		22.63	2.21	6.67	2.48	14.73	0.51	1.71	0.59	2.53	0.82	8.51	2.45	6.86	3.13	9.76	0.4	4.04	14.12	12.91	274.08	10.73	24.99	39.15	8.31	7.57	8.42	5.79	31.23	10.63	18.52	16.37	28.48	35.64	0.98	31.62	2.59	4.97	0.0629144
DZS-14	Alpha-Muricholic acid		15.36	357.03	110.28	1036.74	101.5	240.15	390.16	146.54	382.33	219.35	275.59	297.48	65.31	683.67	231.18	576.15	768.68	443.5	537.51	235.42	318.63	1081.69	265.46	1008.29	608.46	1146.43	786.79	41.46	1429.15	67.75	226.19	12207.2	349.05	579.13	3460.1	205.39	221.68	0.0463904
DZS-15	Beta-Muricholic acid		16.01	7334.49	2712.18	15523.8	2525.17	4378.37	4134.05	10921.7	5195.25	13979.6	9380.74	7926.48	4711.38	5027.81	11310.5	3000.81	5267.43	8178.84	3103.65	1257.03	1973.82	2791.26	1362.91	1851.04	4271.9	10967	7683.24	585.1	12279.9	940.51	6698.68	38771.8	2494.46	4415.3	10037.2	2714.55	2272.22	0.0644356
DZS-16	7-ketoLithocholic acid		21.93	24.4	11.43	25.96	5.96	17.33	35.07	83.68	36.18	43.19	123.37	34.47	25.78	6.26	12.87	10.03	28.56	15.67	17.65	3.07	4.04	7.5	5.56	5.77	21.19	85.2	35.03	2.78	106.46	4.57	41.66	281.69	8.73	8.46	19.79	4.15	21.53	0.054234
DZS-17	Tauro-α-muricholic acid		5.94	29.66	1566.39	99.24	397.63	94.84	34.28	37.24	2341.47	33.79	940.75	641.7	21.73	22.75	15.73	188.53	584.34	55.68	668.03	17.17	20.72	21.33	29.26	29	51.85	2526.9	36.64	357.25	92.56	657.43	826.31	74.88	59.49	781.56	27.89	20.34	1783	0.0344204
DZS-18	Tauro-β-muricholic acid		6.15	503.06	18871.6	1940.3	3393.38	1536.15	455.47	751.81	26646	837.7	15839.5	8240.78	342.98	706.37	542.4	1396.58	8174.05	1313.1	11774.3	168.72	183.58	191.2	265.44	187.98	621.28	8798.07	458.7	2450.84	515.38	10916.6	7857.8	908.06	635.86	6793.39	299.26	295.72	16855	0.0233747
DZS-19	Omega-Murichoclic acid		14.75	174.69	18.53	1610.84	40.1	851.44	2945.34	140.57	994.43	61.99	56.54	426.5	23.5	107.52	119.89	400.64	1782.21	956.36	2966.22	1704.16	2011.52	2.43	3438.7	137.06	125.29	15383.9	1961.99	75.83	11234.3	125.86	988.88	3589.85	3587.02	13090.8	2787.04	15788.7	4816.21	0.0684152
DZS-20	murideoxycholic acid		17.84	5.72	2.56	25.64	2.64	34.8	68.53	6.49	5.14	10.31	58.3	14.11	60.96	3.31	11.56	2.67	4.53	7.82	2.72	32.57	48.21	80.79	36.28	138.55	120.77	65.38	65.62	0.58	145.95	4.62	6.03	966.73	37.13	1.97	358.8	2.13	30.97	0.0320179
DZS-21	Taurohyodeoxycholic acid		11.81	0.35	7.66	0.68	6.49	44.11	6.18	0.2	5	0.47	19.58	4.35	13.94	0.28	0.21	0.55	1.95	0.7	3.85	8.53	7.23	7.11	9.08	13.72	28.57	5.81	5.69	2	3.51	2.89	5.9	203.13	9.6	0.72	46.67	2.24	155.09	0.0120333
DZS-22	Taurohyocholic acid		9.38	0.06	28.58	0.11	16.35	9.76	1.62	0.35	16.45	2.07	8.69	0.43	0.64	0.48	1.15	0.81	1.49	0.8	0.52	0.19	0.3	0.59	0.66	0.33	0.06	0.73	0.56	5.02	0.96	0.18	11.28	32.22	0.5	1.47	0.9	15.72	17.98	0.0458575
DZS-23	taurolithocholic acid		21.95	0.12	1.08	1.38	0.92	3.93	1.01	0	1.03	0.2	1.43	2.16	3.38	0.09	0.16	0.42	0.56	0.44	0.39	1.08	1.32	1.3	1.3	1.61	2.13	3.14	1.41	0.28	1.34	0.09	0.51	26.42	1.92	0.21	10.58	0.35	3.47	0.0504394
DZS-24	Taurodeoxycholate acid		17.46	0.32	6.98	14.51	4.16	162.64	21	0.38	53.03	0.32	28.47	32.75	28.54	0.13	0.16	0.28	1.21	0.3	4.87	27.01	29.78	32.89	20.28	27.87	63.62	71.62	75.33	0.33	24.07	0.51	97.53	1264.94	28.04	1.69	127.19	1.11	147.41	0.0594911
DZS-25	Lithocholic acid		28.75	1.08	0.24	247.61	0.85	98.44	56.5	1.23	14.16	1.61	111.18	214.04	222.61	0.57	0.85	0.32	0.3	1.12	0.22	396.7	469.62	863.27	223.96	1189.15	425.81	65.31	48.84	0.28	159.88	3.04	5.63	451.22	219.71	0.76	1965.38	0.84	54.4	0.0522678
DZS-26	Cholic acid		19.59	3312.48	3024.8	3315.49	3446.37	1312.7	813.38	1359.89	2693.88	1983.25	4903.95	2631.62	1738.63	2046.1	1946.69	1087.29	1953.17	849.03	2195.15	124.7	128.43	239.52	276.62	71.65	1044.74	4708.96	3854.56	737.53	6572.44	683.6	5123.32	14891.7	692.28	1092.45	437.95	1833.42	838.79	0.0411619
DZS-27	Chenodeoxycholic acid		25.18	169.15	48.77	80	38.66	139.07	169.46	212.58	137.14	211.12	400.84	94.93	111.51	45.52	39.18	99.97	160.52	121.96	55.24	20.65	18.47	13.34	15.07	38.32	66.92	825.94	37.5	22.29	53.14	11.85	27.93	304	97.1	30.02	209.87	21	127.32	0.0370842
DZS-28	hyocholic acid		17.97	6.61	2.35	26.9	3.45	12.04	54.88	9.39	3.58	13.52	30.35	9.25	27.43	5.84	25.53	1.5	1.53	11.6	2.1	24.7	20.62	237.09	53.33	198.4	50.22	23.87	30.96	0.9	46.08	2.65	2.23	228.91	15.82	5.1	94.98	6.12	8.07	0.0257175
DZS-29	norcholic acid		15.42	10.61	12.89	9.88	7	17.13	25.53	9.36	7.74	15.95	11.67	5.57	9.69	3.49	15.46	3.6	2.44	7.07	4.03	6.81	6.32	22.41	6.41	26.18	5.8	13.8	9.69	3.35	8.86	3.28	7.68	75.42	13.02	7.4	37.89	10.78	11.98	0.0469661
DZS-30	Glycohyocholic acid		9.81	0	0	0	0	0	0	0	0	0	0	0	0	0	0	0	0	0	0	0	0	0	0	0	0	0	0	0	0	0	0	0	0	0	0	0	0	0.0479836
DZS-31	23-Nordeoxycholic acid		22.46	1.05	0.41	11.17	0.32	0.62	2.17	0.34	1.53	0.19	0.14	0.3	0.35	0.46	1.06	0.12	12.8	22.31	7.42	2.13	1.07	4.86	1.7	5.52	3.73	0	0	0	0	0	0	1.14	0.62	0	5.17	0	0.52	0.0508866
DZS-32	isolithocholic acid		27.49	0.28	0	12.44	0	4.62	1.12	0	0.56	0	6.18	20.36	20.88	0	0.27	0	0	0	0	36.71	54.64	169.88	25.88	284.75	60.11	5.35	5.88	0.24	23.77	0	0	37.03	16.5	0	187.01	0	4.58	0.0427602
DZS-33	12-ketolithocholic acid		22.41	1.76	0.18	391.51	0.2	69.12	227.35	1.07	29.59	4.98	684.14	917.83	1268.48	0.31	3.93	0.58	1.89	1.13	1.22	478.27	1211.11	2295	186.24	1841.33	1149.77	280.44	630.25	0.08	333.54	3.83	34.67	379.94	162.3	0.58	1142.22	0.09	282.3	0.0444542
DZS-34	dehydrolithocholic acid		29.05	0	0	20.43	3.22	3.1	9.77	2.51	3.01	0	35.46	44.33	65.51	2.84	0	2.27	0	0	0	20.5	54.49	59.91	7.64	112.14	35.09	6.9	6.96	0.77	17.12	3.37	3.97	10.74	10.57	5.49	76.67	3.26	16.87	0.0394037
DZS-35	Lithocholic acid 3-sulfate		22.82	0.19	0.12	0.36	0.08	0.16	0.12	0.15	0.12	0.16	0.15	0.1	0.38	0.2	0.29	0.16	0.08	0.29	0.12	0.32	0.18	1.35	0.16	0.12	0.19	0.32	0.22	0.1	0.19	0.14	0.1	0.47	0.24	0.07	0.48	0.1	0.08	0.0231316
DZS-36	Chenodeoxycholic acid-3-β-D-glucuronide		15.81	0	0	0	0	0	0	0	0	0	0	0	0	2.69	0.82	3.8	3.34	1.43	5.08	0	0	0	0	0	0	0	0	0	0	0	4.99	0	0	0	0	1.86	0	0.0484171
DZS-37	3β-Ursodeoxycholic acid		18.11	0	0	0	0	0	0.63	0	0	0	0	0	0	0	0	0	0	0	0	3.84	7.91	34.2	4.61	35.67	10.21	5.12	7.99	0.06	24.41	0.39	0.74	64.26	6.81	0.59	33.44	0.08	1.5	0.0549232
DZS-38	3-Dehydrocholic acid		18.52	22.11	20.88	49.41	21.6	9.89	59.24	516.57	59.92	450.27	152.7	103.22	50.37	34.35	55.54	47.65	66.65	50.53	35.12	2.28	12.06	5.76	2.57	2.44	15.34	168.94	131.13	12.23	494.7	14.92	86.35	344.56	17.5	56.82	7.57	22.53	46.19	0.0363988
DZS-39	Chenodeoxycholic Acid 24-Acyl-β-D-glucuronide		16.38	0	0	0	0	0	0	0	0	0	0	0	0	0	0	0	0	0	0	0	0	0	0	0	0	0	0	0	0	0	0	0	0	0	0	0	0	0.0902523
DZS-40	12-ketochenodeoxycholicacid		15.92	23.98	11.23	158.22	23.19	29.8	109.7	189.65	64.54	185.1	271.06	239.78	252.19	12.71	55.7	1	6.4	15.6	0.8	56.88	146.25	361.7	27.37	701.27	200.21	203.54	207.81	2.77	538.98	12.31	96.02	774.4	63.42	119.63	168.44	11.35	107.97	0.0846515
DZS-41	7,12-Diketolithocholic acid		12.27	0	0	0	0	3.81	3.45	8.34	4.89	4.09	42.96	22.32	20.56	0	0	0	0	0	0	0	4.17	0	0	0	6.79	8.81	19.06	0	55.09	0	3.91	39.97	0	0	0	0	6.17	0.10445
DZS-42	Dehydrocholic acid		12.45	0	0	0	0	0	0	0	0	0	1.82	1.27	2.21	0	0	0	0	0	0	0	0	0	0	0	0	0	0	0	1.4	0	0	0	0	0	0	0	0	0.0457398
DZS-43	Ursocholic acid		12.18	10.06	2.29	32.09	2.95	10.41	20.24	19.36	6.44	30.23	17.88	11.07	16.03	9.12	27.91	4.74	5.1	17.76	2.98	0	0	0	0	0	0	0	0	0	0	0	0	0	0	0	0.71	0	0	0.0172216
DZS-44	7-ketodeoxycholic acid		15.68	196.43	15.8	177.26	13.24	86.25	580.67	572.16	89.42	71.4	603.96	205.91	159.65	74.62	47.16	35.28	29.92	165.79	24.62	12.44	29.82	111.22	44.4	12.17	120.26	532.3	712.7	9.95	1650.89	18.06	200.27	3360.99	65.61	456.74	78.31	252.37	76.5	0.0350867
DZS-45	Isodeoxycholic acid		27.71	0	0	0	0	0	0	0	0	0	0	0	0	0	0	0	0	0	0	0	0	0	0	0	0	0	0	0	0	0	0	0	0	0	0	0	0	0.0618779
DZS-46	3β-Cholic acid		14.71	107.58	1.69	50.81	2.6	17.55	58.87	26.03	13.25	24.67	53.16	39.72	77.9	12.41	27.73	11.6	10.8	29.33	5.41	37.21	56.46	169.97	35.62	170.47	83.47	97.83	214.31	2.48	187.13	3.78	10.14	889.69	34.09	21.57	173.78	0.98	21.57	0.0179379
DZS-47	Tauro-ω-muricholic acid		5.55	11.46	1192.7	26.31	1012.77	1337.8	120.13	4.35	929.6	62.51	945.06	109.09	111.54	16.71	30.75	47.15	323.65	46.47	424.51	84.86	73.13	108.97	94.15	86.68	197.31	107.23	193.97	250.72	61.46	24.41	672.42	3055.45	87.26	470.34	177.43	2133.53	2357.57	0.0439759

## Sheet: Calculated content
Metabolite content（ng/ml）
Peak Name	Substance name		Retention time	Gg13GJF_FCON158	Gg13GJF_FCON159	Gg13GJF_FCON160	Gg13GJF_FCON162	Gg13GJF_FCON163	Gg13GJF_FCON164	Gg13GJF_FMDL141	Gg13GJF_FMDL142	Gg13GJF_FMDL144	Gg13GJF_FMDL146	Gg13GJF_FMDL147	Gg13GJF_FMDL148	Gg13GJF_FAST149	Gg13GJF_FAST150	Gg13GJF_FAST151	Gg13GJF_FAST152	Gg13GJF_FAST153	Gg13GJF_FAST156	Gg13GJF_CON61	Gg13GJF_CON62	Gg13GJF_CON125	Gg13GJF_CON126	Gg13GJF_CON127	Gg13GJF_CON128	Gg13GJF_N111	Gg13GJF_N113	Gg13GJF_N116	Gg13GJF_N118	Gg13GJF_N131	Gg13GJF_N138	Gg13GJF_N167	Gg13GJF_N168	Gg13GJF_N169	Gg13GJF_N170	Gg13GJF_N52	Gg13GJF_N55	rsd
Weighing sample(mg)				22	23	25	24	22	23	21.6	21	22.7	21.4	22.6	23.2	21.3	21.3	21.1	21.6	22.3	22.4	21	22.7	20.8	20.9	21	20.7	23	22	25	22	22	23	24	24	23	24	25	22
Dilution ratio				1	1	1	1	1	1	1	1	1	1	1	1	1	1	1	1	1	1	1	1	1	1	1	1	1	1	1	1	1	1	1	1	1	1	1	1
Constant volume				0.4	0.4	0.4	0.4	0.4	0.4	0.4	0.4	0.4	0.4	0.4	0.4	0.4	0.4	0.4	0.4	0.4	0.4	0.4	0.4	0.4	0.4	0.4	0.4	0.4	0.4	0.4	0.4	0.4	0.4	0.4	0.4	0.4	0.4	0.4	0.4
DZS-01	Glycocholic acid		12.68	0	0	0	0	0	0	0	0	0	0	0	0	0	0	0	0	0	0	0.0129524	0.00792952	0.00653846	0.00746411	0.0165714	0.014686	0.141391	0.133091	0.00784	0.209091	0.00327273	0.161565	0.377667	0.021	0.0266087	0.0131667	0.0432	0.024	0.0510868
DZS-02	Glycochenodeoxycholic acid		16.93	0.00909091	0.0128696	0.00432	0.00633333	0.0101818	0.00678261	0.00962963	0.00819048	0.00704846	0.0145794	0.00672566	0.00448276	0.00431925	0.00507042	0.00625592	0.00777778	0.00609865	0.00589286	0.00438095	0.00229075	0.00365385	0.00267943	0.00457143	0.00328502	0.0135652	0.00436364	0.0032	0.00690909	0.00236364	0.00608696	0.0126667	0.00333333	0.00365217	0.00316667	0.00432	0.00381818	0.0447798
DZS-03	Taurocholic acid		12.45	4.46963	304.37	6.51665	24.5454	6.32142	3.24293	4.404	238.555	4.4464	92.7748	35.3353	2.35617	2.67662	3.23005	13.5568	61.0422	9.64556	116.859	3.0301	3.15718	2.80577	3.2601	3.4219	4.54957	61.1913	61.036	95.176	54.9553	52.7076	128.232	52.17	24.9503	26.5809	20.6248	28.6792	47.5102	0.0503704
DZS-04	Taurochenodeoxycholic acid		16.54	0.795556	9.88324	0.794714	3.49028	1.21681	0.578103	0.306854	0.0717371	1.98009	3.8213	1.22368	6.48518	1.01636	11.4504	0.3312	4.0335	4.92218	0.309913	1.49391	0.510182	2.97584	2.06309	1.21691	7.02313	0.360381	0.209339	0.128462	0.161148	0.312571	0.602319	6.02483	0.995167	1.09583	0.941833	0.59616	2.14273	0.071959
DZS-05	Glycoursodeoxycholic acid		11.54	0.00236364	0.00956522	0.00256	0.00333333	0.00563636	0.00608696	0.00111111	0.00419048	0.00387665	0.0134579	0.00141593	0.00172414	0.00225352	0.00244131	0.00170616	0.0109259	0.00609865	0.00107143	0.00190476	0	0	0	0	0.00193237	0.00591304	0.00436364	0.00128	0.00545455	0.00109091	0.00643478	0.0108333	0.00183333	0.00173913	0.00166667	0.00096	0.00363636	0.0451671
DZS-06	Allocholic Acid		19.29	9.29709	3.44696	30.941	5.78017	12.0818	16.4139	11.0394	4.5021	20.8597	16.5204	9.90177	5.43293	5.43812	21.4734	5.06256	5.76889	11.113	1.43339	0.26381	0.260617	1.25558	1.0511	0.214476	3.62609	28.0277	17.5087	1.69888	28.1853	2.176	4.75165	100.697	3.735	12.1659	1.73783	9.2616	4.75127	0.0355718
DZS-07	Ursodeoxycholic acid		19.63	1.59643	1.84864	1.49611	3.27352	2.05381	1.12304	2.37691	1.1207	2.66304	0.844667	0.805818	1.29426	2.44889	1.69124	2.44476	5.17215	4.05805	2.32983	5.14191	6.60248	10.0546	10.2565	14.6453	16.6448	0.25664	1.30618	2.98609	3.48345	5.02017	5.23873	4.20912	4.392	6.42073	7.06367	8.65683	11.8775	0.0473057
DZS-08	Deoxycholic acid		25.64	0.02	0.0255652	56.3438	0.0606667	29.1433	37.0075	0.0555556	9.91086	0.0509251	33.1202	39.8205	46.7631	0.00920188	0.102347	0.023128	0.0312963	0.0921973	0.0346429	6.01392	9.10309	24.2821	28.8533	45.3275	57.1142	67.4101	80.2183	99.8049	105.73	125.06	167.454	23.0626	44.0938	68.7462	77.9225	93.777	105.313	0.0384769
DZS-09	Tauroursodeoxycholic acid		11.28	0.504727	18.0007	0.42896	8.18733	5.05855	0.2	0.38037	8.51295	0.778326	2.46449	0.891327	0.39069	0.541596	0.196432	1.11545	6.47037	0.930045	5.84518	0.147429	0.140441	0.185192	0.264115	0.196952	0.629179	0.989217	0.416364	3.8896	0.311091	0.236727	11.9169	6.1045	0.3775	2.06817	0.542167	2.81984	6.33491	0.0529361
DZS-10	Hyodeoxycholic acid		20.36	0.129636	0.0137391	0.62768	0.0373333	0.761455	3.084	0.082963	0.0354286	0.158767	1.69701	0.625664	5.63672	0.0818779	0.407887	0.0176303	0.0462963	0.120538	0.0430357	7.77924	8.13604	25.0062	4.09569	48.053	13.3208	2.25357	2.76636	0.01296	3.94309	0.922727	0.0911304	22.7028	2.57517	0.0488696	32.7132	0.048	2.19273	0.0468368
DZS-11	apocholic acid		23.02	0	0	0	0	0	0	0	0	0	0	0	0	0	0	0	0	0	0	0.0455238	0.0563877	0.226731	0.0237321	0.192	0.0803865	0	0	0	0	0	0	0.1755	0	0	0.174167	0.00304	0	0.0480654
DZS-12	Glycodeoxycholic acid		17.84	0	0	0.00992	0	0.00927273	0.0116522	0	0	0	0.0179439	0.0122124	0.025	0	0	0	0	0	0	0.019619	0.0336564	0.109038	0.00784689	0.112381	0.0278261	0.0255652	0.0374545	0	0.0369091	0.000545455	0.00173913	0.136	0.016	0	0.0963333	0	0.00490909	0.0372333
DZS-13	Glycolithocholic acid		22.63	0.0409259	0.127048	0.0437004	0.275327	0.00902655	0.0294828	0.0110798	0.0475117	0.015545	0.157593	0.0439462	0.1225	0.0569091	0.169739	0.0064	0.0673333	0.256727	0.224522	4.568	0.178833	0.434609	0.6525	0.13296	0.137636	0.160381	0.102026	0.600577	0.203445	0.352762	0.316329	0.495304	0.648	0.01568	0.574909	0.0470909	0.0864348	0.0629144
DZS-14	Alpha-Muricholic acid		15.36	6.49145	1.91791	16.5878	1.69167	4.36636	6.78539	2.75192	7.17991	4.15829	5.10352	5.33596	1.16625	12.6606	4.40343	10.1524	14.3679	7.84956	9.26741	19.9379	14.3053	0.66336	25.9845	1.23182	3.93374	93.454	55.8175	40.0718	37.6683	33.2862	24.0305	4.48419	5.61463	20.8017	5.08057	19.2055	11.7577	0.0463904
DZS-15	Beta-Muricholic acid		16.01	133.354	47.1683	248.381	42.0862	79.6067	71.8965	202.254	98.9571	246.336	175.341	140.292	81.2307	94.419	212.404	56.8874	97.545	146.706	55.4223	23.9434	34.781	53.6781	26.0844	35.2579	82.5488	190.73	139.695	9.3616	223.271	17.1002	116.499	646.197	41.5743	76.7878	167.287	43.4328	41.3131	0.0644356
DZS-16	7-ketoLithocholic acid		21.93	0.443636	0.198783	0.41536	0.0993333	0.315091	0.609913	1.54963	0.689143	0.761057	2.30598	0.610088	0.444483	0.117559	0.24169	0.190142	0.528889	0.281076	0.315179	0.0584762	0.0711894	0.144231	0.106411	0.109905	0.409469	1.48174	0.636909	0.04448	1.93564	0.0830909	0.724522	4.69483	0.1455	0.14713	0.329833	0.0664	0.391455	0.054234
DZS-17	Tauro-α-muricholic acid		5.94	0.549259	29.836	1.74872	7.43234	1.67858	0.591034	0.677091	40.7212	0.54064	15.6792	11.6673	0.377913	0.42723	0.295399	3.57403	10.8211	0.998744	11.9291	0.127048	0.18511	0.300192	0.502381	0.74	1.36193	7.61067	10.3089	12.5427	12.633	14.8138	18.115	3.46982	5.10709	7.18164	7.90226	9.90496	13.2087	0.0344204
DZS-18	Tauro-β-muricholic acid		6.15	9.31593	359.459	34.1903	63.4277	27.1885	7.85293	13.6693	463.409	13.4032	263.991	149.832	5.96487	13.2652	10.1859	26.4755	151.371	23.5534	210.255	3.21371	3.23489	3.67692	5.08019	3.58057	12.0054	146.635	7.645	42.6233	8.58967	174.666	142.869	15.7923	11.5611	108.694	5.44109	5.37673	293.13	0.0233747
DZS-19	Omega-Murichoclic acid		14.75	3.17618	0.322261	25.7734	0.668333	15.4807	51.2233	2.63981	18.6747	1.17517	1.04704	7.65022	0.419643	1.99111	2.28362	7.05974	33.3123	16.9267	51.1417	66.3405	80.2074	128.378	138.067	190.746	226.736	0.13888	2.07896	8.492	23.6376	43.5731	55.5218	24.3188	29.0138	75.9796	82.6998	139.239	146.399	0.0684152
DZS-20	murideoxycholic acid		17.84	0.104	0.0445217	0.41024	0.044	0.632727	1.19183	0.120185	0.0979048	0.181674	1.08972	0.249735	1.05103	0.0621596	0.217089	0.0506161	0.0838889	0.140269	0.0485714	0.620381	0.849515	1.55365	0.694354	2.63905	2.33372	1.13704	1.19309	0.00928	2.65364	0.084	0.10487	16.1122	0.618833	0.0342609	5.98	0.03408	0.563091	0.0320179
DZS-21	Taurohyodeoxycholic acid		11.81	0.00636364	0.133217	0.01088	0.108167	0.802	0.107478	0.0037037	0.0952381	0.00828194	0.365981	0.0769912	0.240345	0.00525822	0.00394366	0.0104265	0.0361111	0.0125561	0.06875	0.162476	0.127401	0.136731	0.17378	0.261333	0.552077	0.101043	0.103455	0.032	0.0638182	0.0525455	0.102609	3.3855	0.16	0.0125217	0.777833	0.03584	2.81982	0.0120333
DZS-22	Taurohyocholic acid		9.38	0.00109091	0.497043	0.00176	0.2725	0.177455	0.0281739	0.00648148	0.313333	0.0364758	0.16243	0.00761062	0.0110345	0.00901408	0.0215962	0.0153555	0.0275926	0.0143498	0.00928571	0.00361905	0.00528634	0.0113462	0.0126316	0.00628571	0.00115942	0.0126957	0.0101818	0.08032	0.0174545	0.00327273	0.196174	0.537	0.00833333	0.0255652	0.015	0.25152	0.326909	0.0458575
DZS-23	taurolithocholic acid		21.95	0.00218182	0.0187826	0.02208	0.0153333	0.0714545	0.0175652	0	0.019619	0.00352423	0.026729	0.0382301	0.0582759	0.00169014	0.00300469	0.00796209	0.0103704	0.00789238	0.00696429	0.0205714	0.0232599	0.025	0.0248804	0.0306667	0.0411594	0.0546087	0.0256364	0.00448	0.0243636	0.00163636	0.00886957	0.440333	0.032	0.00365217	0.176333	0.0056	0.0630909	0.0504394
DZS-24	Taurodeoxycholate acid		17.46	0.00581818	0.121391	0.23216	0.0693333	2.95709	0.365217	0.00703704	1.0101	0.00563877	0.53215	0.579646	0.492069	0.00244131	0.00300469	0.00530806	0.0224074	0.00538117	0.0869643	0.514476	0.524758	0.6325	0.388134	0.530857	1.22937	1.24557	1.36964	0.00528	0.437636	0.00927273	1.69617	21.0823	0.467333	0.0293913	2.11983	0.01776	2.68018	0.0594911
DZS-25	Lithocholic acid		28.75	0.0196364	0.00417391	3.96176	0.0141667	1.78982	0.982609	0.0227778	0.269714	0.02837	2.07813	3.78832	3.8381	0.0107042	0.0159624	0.00606635	0.00555556	0.0200897	0.00392857	0.00448	0.155273	0.297913	0.888	1.13583	2.60691	6.68632	8.05619	10.8282	11.2752	12.5013	18.2505	2.41322	5.81344	7.28909	7.66183	10.5203	11.2563	0.0522678
DZS-26	Cholic acid		19.59	61.3422	57.6152	58.4227	64.4181	23.2336	14.0238	25.5378	50.5893	37.5972	90.8139	47.2039	31.047	37.2018	33.8555	17.3966	32.5528	15.4369	38.1765	2.37524	2.26308	4.60615	5.29416	1.36476	20.1882	81.895	70.0829	11.8005	119.499	12.4291	89.1012	248.195	11.538	18.9991	7.29917	29.3347	15.2507	0.0411619
DZS-27	Chenodeoxycholic acid		25.18	3.07545	0.848174	1.28	0.644333	2.52855	2.94713	3.93667	2.61219	3.72018	7.49234	1.68018	1.92259	0.854836	0.735775	1.89517	2.97259	2.18762	0.986429	0.393333	0.325463	0.256538	0.288421	0.729905	1.29314	0.625	0.387652	0.885667	0.1896	0.507818	0.0370842	5.28696	1.76545	0.48032	3.81582	0.381818	2.21426	0.0370842
DZS-28	hyocholic acid		17.97	0.120182	0.0408696	0.4304	0.0575	0.218909	0.954435	0.173889	0.0681905	0.238238	0.56729	0.163717	0.472931	0.109671	0.479437	0.028436	0.0283333	0.208072	0.0375	1.06335	1.17048	1.77043	1.82067	2.47905	2.85942	0.0144	0.128783	0.138182	0.34513	0.602909	0.687818	0.488696	0.69792	0.916727	0.993667	1.383	1.51517	0.0257175
DZS-29	norcholic acid		15.42	0.192909	0.224174	0.15808	0.116667	0.311455	0.444	0.173333	0.147429	0.281057	0.218131	0.0985841	0.167069	0.0655399	0.290329	0.0682464	0.0451852	0.126816	0.0719643	0.129714	0.111366	0.430962	0.122679	0.498667	0.112077	0.24	0.176182	0.0536	0.161091	0.0596364	0.133565	1.257	0.217	0.128696	0.6315	0.17248	0.217818	0.0469661
DZS-30	Glycohyocholic acid		9.81	0	0	0	0	0	0	0	0	0	0	0	0	0	0	0	0	0	0	0	0	0	0	0	0	0	0	0	0	0	0	0	0	0	0	0	0	0.0479836
DZS-31	23-Nordeoxycholic acid		22.46	0.0190909	0.00713043	0.17872	0.00533333	0.0112727	0.0377391	0.00638498	0.0287324	0.0036019	0.00259259	0.00538117	0.00625	0.00851852	0.0201905	0.00211454	0.239252	0.394867	0.127931	0.0288546	0.0375359	0.0455714	0.0670773	0.0884615	0.0951429	6.354e-06	2.153e-06	2.13e-07	5.412e-06	0	9.59e-07	0.0245422	0.0352452	0.00945454	0.0103333	0.018	0.0273793	0.0508866
DZS-32	isolithocholic acid		27.49	0.00509091	0	0.19904	0	0.084	0.0194783	0	0.0106667	0	0.115514	0.360354	0.36	0	0.00507042	0	0	0	0	0.699238	0.962819	3.26692	0.495311	5.42381	1.16155	0.0930435	0.106909	0.00384	0.432182	0	0	0.617167	0.275	0	3.11683	0	0.0832727	0.0427602
DZS-33	12-ketolithocholic acid		22.41	0.032	0.00313043	6.26416	0.00333333	1.25673	3.95391	0.0058216	0.0738028	0.0109953	0.035	0.0202691	0.0217857	0.0198148	0.563619	0.0877533	12.7877	16.2448	21.8703	9.1099	21.3411	44.1346	3.5644	35.073	22.2178	4.87722	11.4591	0.00128	6.06436	0.0696364	0.602957	6.33233	2.705	0.010087	19.037	0.00144	5.13273	0.0444542
DZS-34	dehydrolithocholic acid		29.05	0	0	0.32688	0.0536667	0.0563636	0.169913	0.0464815	0.0573333	0	0.662804	0.784602	1.12948	0.0533333	0	0.0430332	0	0	0	0.59622	0.740476	0.928068	0.960176	1.08212	1.156	0.04232	0.0612727	0.0640435	0.125	0.176545	0.231273	0.20216	0.245478	0.276167	0.379	0.406727	0.577833	0.0394037
DZS-35	Lithocholic acid 3-sulfate		22.82	0.00345455	0.00208696	0.00576	0.00133333	0.00290909	0.00208696	0.00277778	0.00228571	0.00281938	0.00280374	0.00176991	0.00655172	0.00375587	0.00544601	0.00303318	0.00148148	0.00520179	0.00214286	0.00609524	0.00317181	0.0259615	0.0030622	0.00228571	0.0036715	0.00556522	0.004	0.0016	0.00345455	0.00254545	0.00173913	0.00783333	0.004	0.00121739	0.008	0.0016	0.00145455	0.0231316
DZS-36	Chenodeoxycholic acid-3-β-D-glucuronide		15.81	0	0	0	0	0	0	0	0	0	0	0	0	0.0505164	0.0153991	0.0720379	0.0618519	0.0256502	0.0907143	0	0	0	0	0	0	0	0	0	0	0	0.0867826	0	0	0	0	0.02976	0	0.0484171
DZS-37	3β-Ursodeoxycholic acid		18.11	0	0	0	0	0	0.0109565	0	0	0	0	0	0	0	0	0	0	0	0	0.0731429	0.139383	0.657692	0.0882297	0.679429	0.197295	0.0890435	0.145273	0.00096	0.443818	0.00709091	0.0128696	1.071	0.1135	0.0102609	0.557333	0.00128	0.0272727	0.0549232
DZS-38	3-Dehydrocholic acid		18.52	0.402	0.36313	0.79056	0.36	0.179818	1.03026	9.56611	1.14133	7.93427	2.85421	1.8269	0.868448	0.64507	1.043	0.903318	1.23426	0.906368	0.627143	0.0434286	0.0464762	0.0491866	0.110769	0.212511	0.296425	1.39568	1.67127	2.60174	2.68418	3.23809	4.69455	0.526167	0.891667	0.96048	1.33982	1.78817	2.84267	0.0363988
DZS-39	Chenodeoxycholic Acid 24-Acyl-β-D-glucuronide		16.38	0	0	0	0	0	0	0	0	0	0	0	0	0	0	0	0	0	0	0	0	0	0	0	0	0	0	0	0	0	0	0	0	0	0	0	0	0.0902523
DZS-40	12-ketochenodeoxycholicacid		15.92	0.436	0.195304	2.53152	0.3865	0.541818	1.90783	3.51204	1.22933	3.26167	5.06654	4.24389	4.3481	0.238685	1.04601	0.0189573	0.118519	0.279821	0.0142857	1.08343	2.57709	6.95577	0.523828	13.3575	3.86879	3.53983	3.77836	0.04432	9.79964	0.223818	1.66991	12.9067	1.057	2.08052	2.80733	0.1816	1.96309	0.0846515
DZS-41	7,12-Diketolithocholic acid		12.27	0	0	0	0	0.0692727	0.06	0.154444	0.0931429	0.0720705	0.802991	0.395044	0.354483	0	0	0	0	0	0	0	0.0734802	0	0	0	0.131208	0.153217	0.346545	0	1.00164	0	0.068	0.666167	0	0	0	0	0.112182	0.10445
DZS-42	Dehydrocholic acid		12.45	0	0	0	0	0	0	0	0	0	0.0340187	0.0224779	0.0381034	0	0	0	0	0	0	0	0	0	0	0	0	0	0	0	0.0254545	0	0	0	0	0	0	0	0	0.0457398
DZS-43	Ursocholic acid		12.18	0.182909	0.0398261	0.51344	0.0491667	0.189273	0.352	0.358519	0.122667	0.532687	0.334206	0.195929	0.276379	0.171268	0.524131	0.0898578	0.0944444	0.318565	0.0532143	0	0	0	0	0	0	0	0	0	0	0	0	0	0	0	0	0	0	0.0172216
DZS-44	7-ketodeoxycholic acid		15.68	3.57145	0.274783	2.83616	0.220667	1.56818	10.0986	10.5956	1.70324	1.25815	11.289	3.64442	2.75259	1.40131	0.885634	0.668815	0.554074	2.97381	0.439643	0.236952	0.525463	2.13885	0.849761	0.23181	2.32386	9.25739	12.9582	0.1592	30.0162	0.328364	3.48296	56.0165	1.0935	7.9433	1.30517	4.03792	1.39091	0.0350867
DZS-45	Isodeoxycholic acid		27.71	0	0	0	0	0	0	0	0	0	0	0	0	0	0	0	0	0	0	0	0	0	0	0	0	0	0	0	0	0	0	0	0	0	0	0	0	0.0618779
DZS-46	3β-Cholic acid		14.71	1.956	0.0293913	0.81296	0.0433333	0.319091	1.02383	0.482037	0.252381	0.434714	0.993645	0.703009	1.3431	0.233052	0.520751	0.219905	0.2	0.526099	0.0966071	0.708762	0.99489	3.26865	0.681722	3.24705	1.61295	1.70139	3.89655	0.03968	3.40236	0.0687273	0.176348	14.8282	0.568167	0.37513	2.89633	0.01568	0.392182	0.0179379
DZS-47	Tauro-ω-muricholic acid		5.55	0.208364	20.7426	0.42096	16.8795	24.3236	2.08922	0.0805556	17.7067	1.1015	17.6647	1.9308	1.9231	0.313803	0.577465	0.893839	5.99352	0.833543	7.58054	1.61638	1.28863	2.09558	1.80191	1.65105	3.81275	1.86487	3.52673	4.01152	1.11745	0.443818	11.6943	50.9242	1.45433	8.17983	2.95717	34.1365	42.8649	0.0439759
